# Supplementary material for: MicroRNA-142-3p Overcomes Drug Resistance in Hepatocellular Carcinoma by Targeting YES1 and TWF1
Source: Int J Mol Sci. 2025 Apr 27;26(9):4161. doi: 10.3390/ijms26094161 (PMC12071648; doi:10.3390/ijms26094161)
Supplement: Supplementary file 1 [file ijms-26-04161-s001.zip]

Archive with 1 entries (1 files):
- ijms-3494242-supplementary.pdf
